# Supplementary material for: The Spasmolytic, Bronchodilator, and Vasodilator Activities of Parmotrema perlatum Are Explained by Anti-Muscarinic and Calcium Antagonistic Mechanisms
Source: Molecules. 2021 Oct 20;26(21):6348. doi: 10.3390/molecules26216348 (PMC8588472; doi:10.3390/molecules26216348)
Supplement: Supplementary file 1 [file molecules-26-06348-s001.zip]

Archive with 1 entries (1 files):
- molecules-1397479-Supplementary Materials-new version.pdf
